# Supplementary material for: Competition between Ferroelectric and Ferroelastic Domain Wall Dynamics during Local Switching in Rhombohedral PMN-PT Single Crystals
Source: Nanomaterials (Basel). 2022 Nov 6;12(21):3912. doi: 10.3390/nano12213912 (PMC9659027; doi:10.3390/nano12213912)
Supplement: Supplementary file 1 [file nanomaterials-12-03912-s001.zip]

Archive with 1 entries (1 files):
- nanomaterials-1991872-supplementary.pdf
